# Supplementary material for: Intramolecular Interactions between the Pnictogen Groups in a Rigid Ferrocene Phosphinostibine and the Corresponding Phosphine Chalcogenides, Stiboranes, and Their Complexes
Source: Inorg Chem. 2025 May 25;64(22):11075–92. doi: 10.1021/acs.inorgchem.5c01332 (PMC12152959; doi:10.1021/acs.inorgchem.5c01332)
Supplement: Supplementary file 2 [file ic5c01332_si_002.xyz]

   77
1 in vacuum (scf done: -3163.683250)
 C     4.747624     0.319171    -0.808278
 C     3.629018    -0.448539    -0.103343
 C     3.788623    -1.946571    -0.360199
 C     5.159712    -2.449487     0.072123
 C     6.275096    -1.676903    -0.616603
 C     6.123418    -0.180895    -0.383396
 P     1.960995     0.140968    -0.669811
 C     1.862734     1.901947    -0.054416
 C     2.269508     2.928057    -1.111532
 C     1.940694     4.340798    -0.642216
 C     2.592321     4.644312     0.700256
 C     2.190187     3.618275     1.750995
 C     2.509490     2.198320     1.294261
 C     0.854198    -0.602124     0.572424
 C    -0.577966    -0.486979     0.486663
 C    -1.132694    -1.086404     1.655856
 C    -0.069358    -1.578900     2.454367
 C     1.149215    -1.280715     1.792413
Fe    -0.045437    -2.452020     0.606557
 C     0.678501    -3.586723    -0.940082
 C    -0.717396    -3.385092    -1.090049
 C    -1.367295    -3.911781     0.057854
 C    -0.369667    -4.445583     0.916034
 C     0.894473    -4.244291     0.300136
Sb    -1.669095     0.348151    -1.147885
 C    -3.570017    -0.399223    -0.452692
 C    -4.043313    -1.590316    -0.998923
 C    -5.238918    -2.147518    -0.566353
 C    -5.985178    -1.510141     0.414281
 C    -5.532784    -0.314246     0.952924
 C    -4.333402     0.237691     0.521768
 C    -1.850132     2.315703    -0.285193
 C    -2.095811     3.397029    -1.127840
 C    -2.189020     4.686672    -0.620592
 C    -2.033585     4.909733     0.739561
 C    -1.785328     3.840320     1.588894
 C    -1.691327     2.552725     1.079061
 H     2.134323    -1.547436     2.144638
 H    -0.169777    -2.119670     3.384004
 H    -2.187048    -1.188511     1.866065
 H    -1.191473    -2.891752    -1.924792
 H    -2.427111    -3.872331     0.259186
 H    -0.539514    -4.893998     1.883031
 H     1.851646    -4.521749     0.715171
 H     1.438984    -3.261559    -1.632409
 H    -2.208726     3.240381    -2.196746
 H    -2.376699     5.518797    -1.290297
 H    -2.099880     5.916314     1.136901
 H    -1.656788     4.009769     2.652613
 H    -1.476568     1.727181     1.750451
 H    -3.477951    -2.098345    -1.774453
 H    -5.589914    -3.077721    -1.000088
 H    -6.921128    -1.940635     0.752351
 H    -6.116087     0.193968     1.713296
 H    -3.996047     1.174607     0.951905
 H     0.780278     2.021611     0.081784
 H     3.343524     2.858348    -1.318323
 H     1.758367     2.709012    -2.053908
 H     2.257696     5.070228    -1.394222
 H     0.852285     4.439075    -0.545148
 H     2.325202     5.652044     1.033030
 H     3.683957     4.632308     0.582850
 H     1.112048     3.698821     1.933232
 H     2.689678     3.828235     2.702272
 H     3.597542     2.085629     1.219464
 H     2.166238     1.475265     2.040733
 H     3.716214    -0.268272     0.975996
 H     3.000891    -2.502342     0.150434
 H     3.657255    -2.134122    -1.433780
 H     5.258749    -2.336218     1.159444
 H     5.248182    -3.519821    -0.139090
 H     7.253452    -2.020842    -0.267736
 H     6.237610    -1.878462    -1.694635
 H     6.901481     0.370750    -0.919957
 H     6.267313     0.034146     0.683196
 H     4.632744     0.200897    -1.893399
 H     4.669570     1.388745    -0.603214

   78
1O in vacuum (scf done: -3238.917021)
 C    -0.899816    -0.566719     0.556883
 C     0.517765    -0.605676     0.790441
 P     1.666485     0.156000    -0.352852
Sb    -1.842762     0.231120    -1.206724
 O     1.034614     0.270518    -1.703337
Fe    -0.223010    -2.497511     0.689364
 C    -1.517541    -1.232774     1.651677
 C    -0.510876    -1.680245     2.546500
 H    -0.671410    -2.247643     3.451280
 C     0.746676    -1.295630     2.020502
 H     1.706176    -1.509468     2.465398
 C    -0.902293    -3.490425    -0.969924
 H    -1.565037    -3.069960    -1.711283
 C    -1.287657    -4.176947     0.211754
 H    -2.300064    -4.370159     0.532711
 C    -0.107433    -4.524695     0.920758
 H    -0.065294    -5.031583     1.872760
 C     1.006475    -4.050353     0.177300
 H     2.043136    -4.142183     0.465291
 C     0.513358    -3.408977    -0.991251
 H     1.096594    -2.906126    -1.747981
 C     2.013929     1.814556     0.319923
 H     1.041983     2.294901     0.137290
 C     2.304947     1.935009     1.814139
 H     3.256088     1.451346     2.057272
 H     1.530198     1.423697     2.391523
 C     2.379159     3.403418     2.218083
 H     1.392354     3.858492     2.074253
 H     2.615261     3.485178     3.283497
 C     3.405547     4.161380     1.386395
 H     4.406999     3.764506     1.598877
 H     3.421569     5.216702     1.674913
 C     3.118636     4.025183    -0.102968
 H     3.881859     4.546204    -0.689048
 H     2.158876     4.503123    -0.332209
 C     3.048174     2.562503    -0.522660
 H     2.793594     2.476694    -1.582337
 H     4.035850     2.104621    -0.389164
 C     3.158109    -0.904382    -0.391241
 H     2.718810    -1.909432    -0.345306
 C     3.879880    -0.776465    -1.735103
 H     4.326227     0.221230    -1.817880
 H     3.158137    -0.860054    -2.549824
 C     4.973667    -1.829459    -1.852777
 H     4.511864    -2.825150    -1.865067
 H     5.498605    -1.717983    -2.806072
 C     5.956703    -1.745597    -0.692880
 H     6.494702    -0.790606    -0.747285
 H     6.711513    -2.533393    -0.772714
 C     5.240202    -1.835019     0.647501
 H     5.953508    -1.727311     1.470157
 H     4.788959    -2.830023     0.752234
 C     4.146500    -0.779305     0.766341
 H     4.607722     0.213934     0.747171
 H     3.643807    -0.870584     1.732032
 C    -1.499513     2.272239    -0.614941
 C    -1.069365     3.195309    -1.563658
 C    -0.777677     4.503727    -1.198346
 C    -0.913278     4.902272     0.123380
 C    -1.338503     3.988805     1.078991
 C    -3.823905     0.063823    -0.326830
 C    -4.588129     1.142171     0.111800
 C    -5.869836     0.951117     0.613621
 C    -6.409454    -0.324399     0.686430
 C    -5.665203    -1.408764     0.243148
 C    -4.389595    -1.210669    -0.266455
 H    -2.578390    -1.400692     1.760190
 H    -0.935596     2.888619    -2.596111
 H    -0.437968     5.211007    -1.947242
 H    -0.681952     5.922007     0.410863
 H    -1.440152     4.293496     2.115211
 H    -1.942605     1.971711     1.468915
 H    -4.184670     2.148226     0.067674
 H    -6.448499     1.804812     0.950530
 H    -7.408491    -0.473097     1.080842
 H    -6.081655    -2.409601     0.287927
 H    -3.826992    -2.072721    -0.617078
 C    -1.626430     2.681865     0.711258

   78
1S in vacuum (scf done: -3561.801290)
 C    -0.866994    -0.604657     0.505842
 C     0.560485    -0.608570     0.692073
 P     1.754741     0.177517    -0.396953
Sb    -1.991195     0.181895    -1.158704
 S     1.135361     0.215237    -2.259522
Fe    -0.122381    -2.514078     0.583903
 C    -1.425769    -1.307067     1.610591
 C    -0.381656    -1.741802     2.465018
 H    -0.497081    -2.329445     3.363630
 C     0.845232    -1.313666     1.906462
 H     1.822028    -1.514149     2.316098
 C    -0.691811    -3.449314    -1.146998
 H    -1.285842    -2.990943    -1.923383
 C    -1.180806    -4.156400    -0.016402
 H    -2.218240    -4.336472     0.221754
 C    -0.065890    -4.547155     0.772010
 H    -0.107791    -5.077763     1.711025
 C     1.111316    -4.080145     0.127186
 H     2.121059    -4.200111     0.490783
 C     0.722825    -3.400344    -1.058154
 H     1.369397    -2.883646    -1.751544
 C     1.929539     1.893716     0.234828
 H     0.957324     2.307716    -0.067617
 C     2.052212     2.070829     1.747653
 H     2.991898     1.643030     2.106891
 H     1.243086     1.540226     2.256146
 C     2.019623     3.552200     2.109020
 H     1.034574     3.956730     1.853830
 H     2.141835     3.669815     3.190184
 C     3.089865     4.336827     1.363002
 H     4.082448     3.995980     1.685656
 H     3.026906     5.398854     1.618467
 C     2.959879     4.145294    -0.141768
 H     3.749302     4.690104    -0.668162
 H     2.004127     4.564104    -0.479388
 C     3.008788     2.670259    -0.518348
 H     2.871907     2.540517    -1.594827
 H     3.998400     2.269645    -0.266904
 C     3.308470    -0.804350    -0.185800
 H     2.906233    -1.821894    -0.086712
 C     4.195091    -0.770960    -1.430821
 H     4.603941     0.238085    -1.559632
 H     3.596186    -0.975150    -2.319804
 C     5.335814    -1.772023    -1.302556
 H     4.917575    -2.786306    -1.268858
 H     5.968988    -1.726510    -2.193324
 C     6.162813    -1.527146    -0.048830
 H     6.672053    -0.559215    -0.137478
 H     6.946161    -2.284420     0.048926
 C     5.282581    -1.511969     1.191803
 H     5.876891    -1.282861     2.081434
 H     4.855679    -2.510889     1.348555
 C     4.147815    -0.502152     1.056797
 H     4.575810     0.501825     0.967118
 H     3.543925    -0.500020     1.965251
 C    -1.700350     2.228929    -0.557424
 C    -1.398538     3.188196    -1.519784
 C    -1.185529     4.512665    -1.158069
 C    -1.278743     4.892352     0.172710
 C    -1.574289     3.942602     1.141753
 C    -1.775198     2.618299     0.778732
 C    -3.892367    -0.101592    -0.138421
 C    -4.662350     0.918184     0.414683
 C    -5.898715     0.646491     0.988178
 C    -6.385868    -0.651664     1.018364
 C    -5.636547    -1.677424     0.459225
 C    -4.407502    -1.398568    -0.121807
 H    -2.477159    -1.506237     1.750886
 H    -1.307532     2.900467    -2.562359
 H    -0.945460     5.248308    -1.918011
 H    -1.114461     5.925946     0.456689
 H    -1.640433     4.232691     2.185005
 H    -1.989394     1.881017     1.546171
 H    -4.301204     1.940888     0.403253
 H    -6.483434     1.455122     1.414041
 H    -7.349357    -0.862967     1.468648
 H    -6.013703    -2.694635     0.468363
 H    -3.841233    -2.213868    -0.566215

   78
1Se in vacuum (scf done: -5565.007512)
 C    -0.926485    -0.623695     0.586684
 C     0.498971    -0.625311     0.794508
 P     1.725819     0.171787    -0.249046
Sb    -2.054029     0.171554    -1.074566
Se     1.131149     0.211394    -2.284478
Fe    -0.173710    -2.531021     0.655997
 C    -1.497546    -1.339821     1.676263
 C    -0.465650    -1.780781     2.541485
 H    -0.592656    -2.378632     3.431748
 C     0.767626    -1.343422     2.006210
 H     1.738338    -1.545928     2.428544
 C    -0.681137    -3.441274    -1.107268
 H    -1.235008    -2.965483    -1.902599
 C    -1.226423    -4.152972    -0.005680
 H    -2.275138    -4.321715     0.187074
 C    -0.151031    -4.566083     0.825254
 H    -0.239710    -5.104645     1.756477
 C     1.058371    -4.108927     0.235140
 H     2.050365    -4.245528     0.639506
 C     0.728918    -3.413204    -0.958499
 H     1.409845    -2.899665    -1.620684
 C     1.865023     1.892892     0.384911
 H     0.904172     2.304140     0.044919
 C     1.926815     2.063184     1.902609
 H     2.851919     1.634814     2.296639
 H     1.098644     1.529501     2.375823
 C     1.878712     3.542906     2.268932
 H     0.904442     3.947883     1.976701
 H     1.957421     3.654696     3.354735
 C     2.977072     4.331771     1.570093
 H     3.956534     3.990451     1.930131
 H     2.902700     5.392510     1.827725
 C     2.906421     4.146902     0.060666
 H     3.715067     4.694679    -0.432278
 H     1.964157     4.566063    -0.312564
 C     2.972567     2.673803    -0.320720
 H     2.879177     2.549311    -1.402556
 H     3.951613     2.272851    -0.031619
 C     3.278170    -0.803026     0.021372
 H     2.874544    -1.821031     0.110160
 C     4.216716    -0.775700    -1.184793
 H     4.629542     0.233068    -1.302286
 H     3.657000    -0.986151    -2.097712
 C     5.350714    -1.776114    -1.002970
 H     4.930703    -2.789988    -0.981568
 H     6.019784    -1.735391    -1.867271
 C     6.125529    -1.525330     0.282394
 H     6.640631    -0.559250     0.209250
 H     6.901888    -2.283974     0.417706
 C     5.193581    -1.500078     1.484349
 H     5.749615    -1.264920     2.396840
 H     4.758633    -2.497161     1.630320
 C     4.067353    -0.489583     1.294644
 H     4.500661     0.512676     1.212053
 H     3.428401    -0.477602     2.178399
 C    -1.765170     2.216093    -0.463635
 C    -1.453565     3.177968    -1.420307
 C    -1.252194     4.502898    -1.053922
 C    -1.367378     4.880598     0.275772
 C    -1.671547     3.928053     1.239320
 C    -1.859772     2.603001     0.871905
 C    -3.957327    -0.117746    -0.054772
 C    -4.730882     0.896375     0.503768
 C    -5.970834     0.619023     1.066821
 C    -6.458438    -0.679239     1.080772
 C    -5.706143    -1.699232     0.515120
 C    -4.473691    -1.414387    -0.055664
 H    -2.550107    -1.543572     1.799484
 H    -1.345280     2.891483    -2.461506
 H    -1.004472     5.240533    -1.809447
 H    -1.213311     5.914806     0.563250
 H    -1.754359     4.216442     2.281859
 H    -2.081271     1.863726     1.635348
 H    -4.370458     1.919356     0.504168
 H    -6.558200     1.423436     1.497043
 H    -7.424738    -0.894903     1.522891
 H    -6.083815    -2.716296     0.510713
 H    -3.905726    -2.224747    -0.507102

     89
3 in vacuum (scf done: -5382.774704)
 C    -1.301764     0.958512     1.707992
 P     0.075052    -0.187386     1.526262
 C    -0.049307    -1.515061     2.806125
 C    -1.468688    -1.721452     3.331547
 C    -1.524392    -2.875898     4.324064
 C    -0.981634    -4.161913     3.717997
 C     0.435873    -3.961342     3.202198
 C     0.498465    -2.814831     2.203018
 C     1.643431     0.704867     1.869079
 C     1.619752     1.531531     3.152239
 C     2.920447     2.312143     3.313864
 C     4.136339     1.397674     3.258635
 C     4.142958     0.572625     1.979915
 C     2.854562    -0.226098     1.832588
 C    -1.976111     1.723496     2.704475
 C    -3.170832     2.229365     2.125698
 C    -3.235077     1.808656     0.766213
 C    -2.082007     1.023141     0.507862
Sb    -1.305220    -0.325450    -0.956644
 O     0.104361    -1.654628    -1.637819
 C     1.322924    -1.148926    -1.644283
 C     2.470277    -1.930000    -1.685347
 C     3.734330    -1.328877    -1.708566
 C     3.841121     0.059338    -1.663242
 C     2.686320     0.845463    -1.573950
 C     1.427887     0.255670    -1.565430
Cl     2.781410     2.558834    -1.468291
Cl     5.382883     0.811101    -1.698361
Cl     5.142602    -2.305511    -1.776974
Cl     2.286325    -3.636562    -1.704130
 C    -2.458138    -2.027231    -0.326584
 C    -2.032060    -3.334261    -0.549038
 C    -2.800415    -4.401539    -0.103434
 C    -3.998153    -4.175310     0.559768
 C    -4.433203    -2.875461     0.772460
 C    -3.665138    -1.806154     0.331304
 H    -1.095166    -3.517188    -1.059983
 H    -2.457149    -5.415971    -0.274350
 H    -4.592637    -5.011746     0.909901
 H    -5.368624    -2.690379     1.288845
 H    -4.008791    -0.794954     0.522409
 C    -2.310505     0.181848    -2.755095
 C    -1.889471     1.262283    -3.525898
 C    -2.589149     1.612444    -4.671497
 C    -3.709249     0.887709    -5.054401
 C    -4.129080    -0.191384    -4.291244
 C    -3.432287    -0.543901    -3.143148
 H    -1.006352     1.819361    -3.238166
 H    -2.254411     2.452524    -5.269936
 H    -4.252211     1.161593    -5.952100
 H    -4.999078    -0.765169    -4.590647
 H    -3.765848    -1.392690    -2.555493
 H    -4.007266     2.067805     0.057374
 H    -3.885768     2.870536     2.620720
 H    -1.642523     1.897044     3.716331
Fe    -1.550805     2.908323     1.089142
 C    -0.499553     3.828422    -0.417126
 C    -1.734384     4.488011    -0.191419
 C    -1.755834     4.934836     1.157314
 C    -0.530901     4.550222     1.765051
 C     0.242640     3.870047     0.789814
 H     1.221924     3.445886     0.935122
 H    -0.248947     4.725098     2.792372
 H    -2.573542     5.444314     1.644246
 H    -2.536015     4.593089    -0.906735
 H    -0.185114     3.328323    -1.318311
 H    -2.137061    -1.937213     2.491746
 H    -1.839713    -0.804947     3.795839
 H    -2.555422    -3.017136     4.661996
 H    -1.627362    -4.464600     2.884347
 H    -0.935112    -2.617929     5.213553
 H    -1.010839    -4.971666     4.452993
 H     1.104453    -3.748025     4.046186
 H     0.808059    -4.876290     2.732310
 H     1.521438    -2.677527     1.844308
 H    -0.101432    -3.067943     1.322831
 H     0.593084    -1.215867     3.645158
 H     0.767475     2.215747     3.136660
 H     1.488004     0.867638     4.015866
 H     1.722926     1.387957     1.015933
 H     2.867773    -0.798713     0.901542
 H     4.252712     1.237184     1.115349
 H     5.001594    -0.104102     1.959914
 H     5.055186     1.985656     3.336943
 H     4.120478     0.723631     4.124891
 H     2.901872     2.873395     4.253053
 H     2.994811     3.053360     2.508413
 O     0.299834     0.931495    -1.450283
 H     2.787661    -0.948325     2.655318

   90
3O in vacuum (scf done: -5458.018966)
 C     1.739489    -1.318819    -0.478971
 C     1.667206    -1.922707     0.792364
 C     2.826943    -2.121322     1.526732
 C     4.071874    -1.756196     0.996852
 C     4.146482    -1.182039    -0.268845
 C     2.973547    -0.962671    -1.001555
 O     0.461659    -2.233606     1.234917
Sb    -1.023222    -1.299955     0.184136
 C    -1.796952    -2.974289    -0.873319
 C    -1.419362    -3.206775    -2.192930
 C    -1.963464    -4.271125    -2.897001
 C    -2.885245    -5.110840    -2.286707
 C    -3.259800    -4.887104    -0.970194
 C    -2.718160    -3.820365    -0.264940
Cl     2.685624    -2.809734     3.092512
Cl     5.498296    -2.017346     1.914429
Cl     5.663884    -0.731824    -0.933766
Cl     3.017419    -0.245977    -2.566844
 O     0.591558    -1.089548    -1.094742
 C    -2.019141     0.289355    -0.840470
 C    -1.598463     1.638972    -0.626231
 C    -2.553749     2.511031    -1.229278
 C    -3.563192     1.700453    -1.809792
 C    -3.230615     0.336622    -1.579058
 P    -0.281228     1.858159     0.555544
 C     1.221150     2.468098    -0.239057
 C     2.476724     2.282764     0.619221
 C     3.713650     2.691459    -0.169406
 C     3.594270     4.117932    -0.687887
 C     2.345980     4.291404    -1.542931
 C     1.086860     3.888141    -0.783516
Fe    -1.747127     1.267552    -2.632161
 C     0.009296     1.655821    -3.628600
 C    -0.339264     0.288926    -3.765272
 C    -1.614146     0.224445    -4.382648
 C    -2.053643     1.553202    -4.626829
 C    -1.048459     2.440163    -4.157207
 C    -2.236847    -1.296000     1.939686
 C    -1.677394    -1.479026     3.200070
 C    -2.470086    -1.358847     4.333308
 C    -3.820567    -1.058649     4.215878
 C    -4.382631    -0.883715     2.959905
 C    -3.590716    -0.999948     1.825023
 O    -0.026155     0.481620     1.150842
 C    -0.955157     2.993848     1.802441
 C     0.050711     3.366413     2.893540
 C    -0.594162     4.228735     3.972407
 C    -1.826799     3.565081     4.566334
 C    -2.833902     3.230342     3.477299
 C    -2.211547     2.349769     2.404182
 H    -2.515189     3.590026    -1.250412
 H    -4.411630     2.059129    -2.373536
 H    -3.785009    -0.520018    -1.933835
 H     0.249952    -0.536087    -3.401294
 H    -2.172604    -0.676120    -4.589205
 H    -3.000925     1.839297    -5.058270
 H    -1.093038     3.518567    -4.178662
 H     0.919879     2.028389    -3.188308
 H    -0.621973    -1.704794     3.291990
 H    -2.028391    -1.498674     5.313891
 H    -4.435330    -0.962748     5.103993
 H    -5.437109    -0.650258     2.861460
 H    -4.038637    -0.840600     0.849156
 H    -0.686577    -2.563770    -2.665526
 H    -1.661206    -4.449662    -3.923166
 H    -3.307053    -5.944707    -2.836693
 H    -3.972986    -5.546086    -0.487498
 H    -3.015641    -3.654275     0.765381
 H    -1.244713     3.901166     1.252583
 H     0.444511     2.447677     3.342838
 H     0.900221     3.900089     2.462366
 H     0.141713     4.444333     4.752293
 H    -0.879741     5.194551     3.536161
 H    -1.530805     2.640905     5.077707
 H    -2.279318     4.212961     5.322445
 H    -3.202990     4.159305     3.024043
 H    -3.702836     2.718529     3.900432
 H    -2.941270     2.135534     1.620012
 H    -1.934991     1.385654     2.842804
 H     1.303431     1.771363    -1.085061
 H     2.414105     2.895315     1.523096
 H     2.549854     1.242388     0.942662
 H     4.600813     2.582575     0.459968
 H     3.847472     2.006287    -1.013032
 H     4.483373     4.387908    -1.264357
 H     3.548989     4.812348     0.161250
 H     2.439158     3.668184    -2.440578
 H     2.254694     5.325314    -1.888323
 H     0.209823     3.962067    -1.435658
 H     0.930410     4.586911     0.047633

   90
3S in vacuum (scf done: -5780.896137)
 C    -2.245769    -0.018934    -0.321886
 C    -2.626443     0.721412     0.814102
 C    -3.789001     0.387274     1.494211
 C    -4.595152    -0.665283     1.041352
 C    -4.232406    -1.379992    -0.097183
 C    -3.056134    -1.047120    -0.777900
 O    -1.821411     1.702340     1.186663
Sb    -0.017602     1.687141     0.204891
 C    -0.406944     3.253360    -1.180632
 C    -1.323865     3.095791    -2.215116
 C    -1.513132     4.111840    -3.140938
 C    -0.784616     5.289286    -3.042831
 C     0.126312     5.454722    -2.009951
 C     0.311297     4.441216    -1.078793
Cl    -4.199755     1.294909     2.890259
Cl    -6.030458    -1.064853     1.891795
Cl    -5.213997    -2.665443    -0.671298
Cl    -2.589908    -1.865228    -2.220071
 O    -1.103925     0.314718    -0.900934
 S     0.297795    -0.515338     1.907239
 P     1.521290    -1.532654     0.717319
 C     0.655942    -2.865703    -0.180297
 C    -0.334638    -3.652156     0.680950
 C    -1.067474    -4.690895    -0.158931
 C    -0.097139    -5.612204    -0.883976
 C     0.862638    -4.814399    -1.754902
 C     1.622445    -3.775448    -0.937349
 C     1.772546     0.917466    -0.663232
 C     2.268119    -0.405470    -0.463719
 C     3.545386    -0.500640    -1.101605
 C     3.839367     0.762700    -1.673018
 C     2.745954     1.631890    -1.412983
Fe     2.121496     0.004937    -2.471021
 C     0.871832    -1.294871    -3.461679
 C     0.404176     0.034210    -3.603107
 C     1.427850     0.793746    -4.223339
 C     2.530257    -0.068943    -4.466147
 C     2.186585    -1.363334    -3.991976
 C     0.826320     2.818811     1.805316
 C     0.015152     3.607367     2.614544
 C     0.581243     4.358630     3.635533
 C     1.951642     4.326422     3.851212
 C     2.760619     3.538330     3.045389
 C     2.198444     2.784515     2.024404
 C     2.960039    -2.187023     1.646024
 C     2.575849    -3.260558     2.663584
 C     3.793693    -3.745891     3.441300
 C     4.533276    -2.597342     4.109196
 C     4.926124    -1.542960     3.085937
 C     3.712197    -1.035541     2.319661
 H     4.176864    -1.375649    -1.140803
 H     4.720251     1.004866    -2.248740
 H     2.649996     2.652087    -1.754170
 H    -0.541947     0.399695    -3.242070
 H     1.389092     1.852573    -4.430601
 H     3.476899     0.217091    -4.899115
 H     2.820557    -2.236867    -4.015360
 H     0.318783    -2.103923    -3.014836
 H    -1.056955     3.623907     2.460312
 H    -0.054234     4.968968     4.267584
 H     2.389230     4.913556     4.650887
 H     3.831708     3.506511     3.212834
 H     2.837385     2.164808     1.404204
 H    -1.894414     2.178355    -2.297480
 H    -2.233643     3.983315    -3.941126
 H    -0.933277     6.081654    -3.767903
 H     0.689837     6.377153    -1.922922
 H     1.013091     4.587744    -0.263224
 H     3.608623    -2.636452     0.881280
 H     1.834837    -2.843413     3.355070
 H     2.103354    -4.108986     2.165117
 H     3.479535    -4.485405     4.183228
 H     4.475415    -4.262984     2.753904
 H     3.884361    -2.140341     4.866096
 H     5.417062    -2.969284     4.635199
 H     5.651069    -1.971237     2.381911
 H     5.425143    -0.700969     3.574060
 H     4.017275    -0.295779     1.575754
 H     3.027268    -0.527319     3.006638
 H     0.071509    -2.282826    -0.904556
 H     0.188120    -4.159619     1.496946
 H    -1.043339    -2.961511     1.142416
 H    -1.738123    -5.267704     0.483682
 H    -1.700748    -4.180273    -0.891434
 H    -0.644369    -6.336828    -1.493264
 H     0.477827    -6.190977    -0.149270
 H     0.293433    -4.310509    -2.544813
 H     1.573306    -5.477485    -2.257021
 H     2.269258    -3.177888    -1.587735
 H     2.271837    -4.297052    -0.223991

   90
3Se in vacuum (scf done: -7784.102469)
 C     2.238936    -0.455752     0.352231
 C     2.780097     0.222686    -0.757631
 C     3.876622    -0.311077    -1.420500
 C     4.460257    -1.504409    -0.975871
 C     3.940022    -2.161885     0.135795
 C     2.828720    -1.628626     0.797516
 O     2.183489     1.344340    -1.125107
Sb     0.389294     1.657083    -0.168120
 C     1.079859     3.086287     1.249947
 C     1.975649     2.737798     2.255734
 C     2.363869     3.675780     3.201771
 C     1.856612     4.966875     3.152771
 C     0.969685     5.323165     2.147547
 C     0.586741     4.386829     1.196179
Cl     4.485475     0.530352    -2.785435
Cl     5.818902    -2.147473    -1.802662
Cl     4.649557    -3.619111     0.700192
Cl     2.176175    -2.377121     2.204873
 O     1.167793     0.075139     0.918989
Se    -0.368921    -0.489861    -1.991713
 P    -1.854020    -1.226088    -0.632883
 C    -1.283696    -2.694632     0.295631
 C    -0.517772    -3.713571    -0.550192
 C    -0.022184    -4.864591     0.316447
 C    -1.160128    -5.517037     1.087767
 C    -1.893594    -4.493945     1.942604
 C    -2.415304    -3.336162     1.098499
 C    -1.527992     1.266918     0.692234
 C    -2.295280     0.074530     0.524302
 C    -3.554625     0.263747     1.178955
 C    -3.567495     1.570132     1.726771
 C    -2.319601     2.183008     1.437099
Fe    -2.036255     0.479850     2.521463
 C    -0.333235     0.171797     3.633922
 C    -1.069580    -1.032839     3.527057
 C    -2.361452    -0.815352     4.073413
 C    -2.420441     0.531387     4.522210
 C    -1.166380     1.140251     4.248073
 C    -0.188288     2.980822    -1.739064
 C     0.778008     3.668117    -2.465463
 C     0.390912     4.548919    -3.466416
 C    -0.954644     4.746048    -3.742425
 C    -1.918405     4.057845    -3.019141
 C    -1.535348     3.174194    -2.019867
 C    -3.433594    -1.574319    -1.501385
 C    -3.325849    -2.731324    -2.493624
 C    -4.649980    -2.967693    -3.211031
 C    -5.157716    -1.706622    -3.892135
 C    -5.275778    -0.565857    -2.893212
 C    -3.950748    -0.307635    -2.188688
 H    -4.356174    -0.456801     1.242457
 H    -4.368980     2.003341     2.306389
 H    -2.005312     3.164830     1.758654
 H    -0.703788    -1.947449     3.091448
 H    -3.162994    -1.536842     4.124094
 H    -3.279956     1.016964     4.959096
 H    -0.904075     2.171605     4.430085
 H     0.662095     0.325541     3.253828
 H     1.830097     3.506502    -2.262784
 H     1.146012     5.080341    -4.034956
 H    -1.252655     5.434010    -4.525740
 H    -2.970879     4.205073    -3.235612
 H    -2.293420     2.630572    -1.465728
 H     2.374872     1.731490     2.301230
 H     3.066319     3.396718     3.979348
 H     2.159988     5.697972     3.893801
 H     0.579909     6.333937     2.097766
 H    -0.092098     4.681567     0.401452
 H    -4.134360    -1.855522    -0.703161
 H    -2.542954    -2.498733    -3.224704
 H    -3.022199    -3.647137    -1.983220
 H    -4.529506    -3.776313    -3.937399
 H    -5.396363    -3.310431    -2.482976
 H    -4.459223    -1.418295    -4.686977
 H    -6.121326    -1.896388    -4.373264
 H    -6.044690    -0.811130    -2.149413
 H    -5.605579     0.349615    -3.392492
 H    -4.060664     0.500495    -1.461732
 H    -3.203150     0.023378    -2.917419
 H    -0.566343    -2.237418     0.989668
 H    -1.159792    -4.114080    -1.340173
 H     0.319691    -3.218310    -1.046078
 H     0.485185    -5.599183    -0.314745
 H     0.727068    -4.487916     1.020167
 H    -1.867578    -5.972393     0.382456
 H    -0.778771    -6.327644     1.714854
 H    -1.207902    -4.107874     2.705800
 H    -2.725574    -4.960562     2.478266
 H    -3.180888    -3.719389     0.413277
 H    -2.895166    -2.586513     1.735503

   79
5 in vacuum (scf done: -3759.609490)
 C     1.143170    -0.746644    -0.975938
 C    -0.268570    -0.828392    -1.249557
 C    -0.448249    -1.689592    -2.379395
 C     0.825890    -2.140101    -2.796519
 C     1.797141    -1.561430    -1.940952
 P    -1.551858     0.022925    -0.324829
 C    -3.045203    -1.058442    -0.469180
 C    -3.855466    -0.957366    -1.762303
 C    -4.946707    -2.021357    -1.798139
 C    -5.868296    -1.910924    -0.593056
 C    -5.076201    -1.970571     0.704437
 C    -3.972274    -0.922189     0.741860
Fe     0.460731    -2.677597    -0.851726
 C     1.523950    -4.196713     0.012123
 C     0.939098    -3.381205     1.016544
 C    -0.466787    -3.396450     0.830712
 C    -0.753913    -4.223959    -0.287871
 C     0.477869    -4.718990    -0.793964
Sb     2.092232     0.225272     0.696386
 C     4.079570    -0.019992    -0.123219
 C     4.663858    -1.281247    -0.008881
 C     5.949688    -1.516566    -0.474538
 C     6.679417    -0.482793    -1.044584
 C     6.117655     0.781466    -1.142072
 C     4.826183     1.011657    -0.684110
Au    -0.959980     0.421584     1.814290
Cl    -0.447557     0.951525     3.983412
 C    -1.781196     1.639328    -1.176370
 C    -1.852146     1.621656    -2.701703
 C    -1.871866     3.047150    -3.242980
 C    -3.011986     3.857716    -2.641949
 C    -2.941017     3.860730    -1.121174
 C    -2.927394     2.443631    -0.562536
 C     1.721010     2.212479    -0.030885
 C     1.865398     2.554044    -1.374485
 C     1.567632     3.837245    -1.810602
 C     1.105552     4.788057    -0.909466
 C     0.946156     4.453521     0.427181
 C     1.255787     3.171811     0.866058
 H    -1.389195    -1.973625    -2.822642
 H     1.019429    -2.831237    -3.603303
 H     2.861340    -1.735855    -1.987610
 H     1.463150    -2.820371     1.775961
 H    -1.179474    -2.847175     1.427913
 H    -1.732525    -4.426544    -0.696812
 H     0.599423    -5.355056    -1.657407
 H     2.579922    -4.366451    -0.134133
 H     2.205544     1.811782    -2.089960
 H     1.688756     4.094038    -2.857601
 H     0.865009     5.788450    -1.252039
 H     0.577521     5.189401     1.133214
 H     1.111139     2.916321     1.912008
 H     4.111900    -2.098582     0.448322
 H     6.385912    -2.505553    -0.383719
 H     7.686717    -0.660921    -1.403895
 H     6.686910     1.596214    -1.576627
 H     4.404912     2.007486    -0.768158
 H    -0.846266     2.147134    -0.901359
 H    -2.756438     1.105320    -3.034731
 H    -1.000342     1.072292    -3.111170
 H    -0.919499     3.531355    -3.000735
 H    -1.949832     3.026368    -4.334191
 H    -3.970421     3.425943    -2.958585
 H    -2.990789     4.882448    -3.024360
 H    -3.781397     4.418492    -0.697846
 H    -2.025801     4.372828    -0.801243
 H    -2.829637     2.464810     0.527173
 H    -3.884789     1.958726    -0.787315
 H    -2.590393    -2.057159    -0.432328
 H    -3.217493    -1.049072    -2.642519
 H    -4.323010     0.031157    -1.819618
 H    -5.516916    -1.933241    -2.727615
 H    -4.479414    -3.014406    -1.810090
 H    -6.623908    -2.701274    -0.616679
 H    -6.409901    -0.957945    -0.642145
 H    -4.624039    -2.965388     0.806921
 H    -5.737731    -1.839771     1.565262
 H    -4.414651     0.080881     0.751866
 H    -3.398303    -1.011484     1.667583

   91
9 in vacuum (scf done: -5978.691654)
Au    -0.259647    -1.126154    -1.564300
 P    -2.017640    -0.963811    -0.159632
Sb     0.652881     1.729727    -0.229496
Fe    -2.008369     1.467399     2.490304
Cl     1.421626    -1.515895    -3.053222
Cl     1.604299    -2.054127     2.878142
Cl     4.187926    -3.651630     2.042658
Cl     5.878436    -2.666533    -0.396939
Cl     4.953484    -0.114728    -1.993325
 O     2.474326     1.078882    -0.896270
 O     1.084793     0.274816     1.128050
 C     2.933469     0.013739    -0.259569
 C     2.181511    -0.427747     0.837781
 C    -1.319919     1.723753     0.576980
 C    -1.936471    -2.213979     1.181579
 H    -1.185736    -1.762028     1.841118
 C     0.608167     2.337317    -4.573947
 H     1.269726     2.118971    -5.404179
 C    -2.261898     0.647741     0.615515
 C     4.071798    -0.681028    -0.641355
 C    -0.620450     2.941501    -4.800281
 H    -0.916713     3.205183    -5.809427
 C    -1.475895     3.197271    -3.738462
 H    -2.440253     3.661761    -3.911902
 C    -3.319505     2.557901     1.367897
 H    -4.061323     3.224750     1.781261
 C    -1.101814     2.847037    -2.448825
 H    -1.785287     3.030737    -1.627221
 C    -1.980107     2.896505     1.043526
 H    -1.523585     3.868087     1.164834
 C    -3.694822    -2.525900    -1.780496
 H    -2.815962    -2.687155    -2.416916
 H    -3.690366    -3.319593    -1.030508
 C    -1.373524    -3.561324     0.722591
 H    -2.020161    -4.008421    -0.038438
 H    -0.397587    -3.411365     0.253216
 C     1.380584     3.462704     0.717753
 C     0.135510     2.250303    -2.225507
 C    -3.247595    -2.363682     1.949176
 H    -4.029402    -2.726030     1.271086
 H    -3.571624    -1.388849     2.324847
 C     2.563595    -1.558696     1.537740
 C    -3.494111     1.175312     1.119199
 H    -4.404429     0.618469     1.281757
 C    -1.432942     0.083336     3.904905
 H    -1.288847    -0.971445     3.741904
 C     3.713721    -2.259155     1.160801
 C    -3.581293    -1.156599    -1.112163
 H    -4.405251    -1.044599    -0.395989
 C     4.466154    -1.817491     0.073385
 C     1.199150     4.708770     0.128473
 H     0.721552     4.793460    -0.842926
 C    -3.675757    -0.034770    -2.150876
 H    -2.802185    -0.090967    -2.811874
 H    -3.631211     0.940857    -1.660991
 C     0.992831     1.987730    -3.288159
 H     1.934228     1.483344    -3.116225
 C    -0.436975     1.079372     3.760460
 H     0.571145     0.899175     3.427273
 C     2.012690     3.359189     1.951896
 H     2.166216     2.387126     2.407408
 C    -4.945764    -0.150277    -2.981892
 H    -5.819669     0.002328    -2.335689
 H    -4.965653     0.648377    -3.729058
 C    -1.026895     2.333863     4.058795
 H    -0.535302     3.293323     3.999989
 C    -2.643403     0.716018     4.287974
 H    -3.591619     0.228415     4.456773
 C    -4.961533    -2.627990    -2.622082
 H    -5.836764    -2.576758    -1.961757
 H    -4.996383    -3.605845    -3.110570
 C    -1.248817    -4.521894     1.898317
 H    -0.495683    -4.136208     2.594760
 H    -0.877381    -5.486705     1.542585
 C    -3.106176    -3.349714     3.103444
 H    -2.418100    -2.938618     3.851920
 H    -4.071655    -3.470844     3.603663
 C    -2.391105     2.110445     4.386275
 H    -3.117811     2.870765     4.629407
 C     2.456255     4.503635     2.598034
 H     2.954469     4.421749     3.557458
 C    -5.044665    -1.512176    -3.652272
 H    -4.221886    -1.620727    -4.369294
 H    -5.973360    -1.591343    -4.224441
 C    -2.574037    -4.692483     2.625825
 H    -2.459172    -5.376239     3.471523
 H    -3.305831    -5.151597     1.948613
 C     2.266575     5.749141     2.014825
 H     2.614715     6.642273     2.521158
 C     1.641438     5.851935     0.780598
 H     1.502615     6.823371     0.319744

   80
 12 in vacuum - single point geometry (-4211.4284025)
 C    -4.271810     0.782145    -0.809081
 C    -2.841816     1.156569    -0.440561
 C    -2.161856     1.906575    -1.600307
 C    -2.963826     3.120965    -2.045275
 C    -4.391786     2.722494    -2.409505
 C    -5.073105     2.026124    -1.235599
 P    -1.767678    -0.270092     0.052875
 C    -2.809013    -1.655467     0.662600
 C    -3.625833    -1.349867     1.935013
 C    -4.466492    -2.555936     2.344638
 C    -3.561139    -3.745480     2.612072
 C    -2.771013    -4.096502     1.376449
 C    -1.941893    -2.893855     0.885422
 C    -0.800788     0.273541     1.498933
 C     0.636815     0.151043     1.544194
 C     1.081828     0.486479     2.849137
 C    -0.063613     0.819254     3.626217
 C    -1.218911     0.713666     2.812181
Fe     0.081408     2.064097     2.012656
 C    -0.711226     3.680095     1.032612
 C     0.618194     3.446214     0.600749
 C     1.460667     3.542473     1.739408
 C     0.640547     3.845608     2.864959
 C    -0.704744     3.920544     2.421981
Sb     1.539200    -0.470433    -0.229852
 C     2.747323     1.107698    -0.939669
 C     3.738922     1.684322    -0.152121
 C     4.458971     2.774099    -0.640524
 C     4.179002     3.293721    -1.892292
 C     3.189932     2.733070    -2.678381
 C     2.471699     1.632026    -2.203545
Pd    -0.436213    -1.047306    -1.576732
Cl    -2.348418    -1.632949    -2.850548
Cl     1.184983    -1.867201    -3.088221
 C     2.921535    -1.944637     0.387717
 C     2.457401    -3.127665     0.921930
 C     3.361938    -4.077929     1.394037
 C     4.718322    -3.844121     1.317989
 C     5.185433    -2.653007     0.778310
 C     4.290417    -1.707119     0.303353
 H    -2.110817     0.900671     3.082023
 H    -0.053814     1.071465     4.542427
 H     1.982453     0.487722     3.150667
 H     0.895124     3.258995    -0.288324
 H     2.404146     3.426586     1.748452
 H     0.941494     3.974477     3.756550
 H    -1.463982     4.099581     2.963788
 H    -1.482594     3.675050     0.477352
 H     1.523506    -3.295765     0.968840
 H     3.042173    -4.889040     1.769877
 H     5.331540    -4.496901     1.633932
 H     6.120389    -2.486187     0.734301
 H     4.609592    -0.898205    -0.078922
 H     3.924247     1.337096     0.712250
 H     5.145456     3.162231    -0.111262
 H     4.671201     4.040984    -2.214667
 H     2.998905     3.093754    -3.535987
 H     1.794148     1.240291    -2.741215
 H    -3.461251    -1.877186    -0.061877
 H    -3.009370    -1.111025     2.673238
 H    -4.218528    -0.574806     1.768721
 H    -4.984247    -2.340217     3.159397
 H    -5.104278    -2.777721     1.621054
 H    -2.940140    -3.529257     3.351871
 H    -4.109111    -4.522453     2.887230
 H    -3.390860    -4.383460     0.659196
 H    -2.165165    -4.854080     1.577156
 H    -1.242659    -2.685712     1.555286
 H    -1.490242    -3.132672     0.038141
 H    -2.885259     1.782975     0.337330
 H    -1.260255     2.200518    -1.313508
 H    -2.051204     1.290745    -2.366611
 H    -2.526909     3.536127    -2.829664
 H    -2.984520     3.788901    -1.314870
 H    -4.907710     3.529699    -2.659499
 H    -4.377035     2.113789    -3.190711
 H    -5.989252     1.757311    -1.495833
 H    -5.141209     2.654275    -0.473144
 H    -4.711193     0.357149    -0.031040
 H    -4.259732     0.127026    -1.551150

   81
1Me(P) in vacuum (scf done: -3203.390887)
 C    -1.770712     2.488862     1.274066
 C    -1.887853     2.346179    -0.107787
 C    -2.046005     3.486385    -0.893461
 C    -2.095812     4.745589    -0.309768
 C    -1.986062     4.876363     1.066843
 C    -1.824657     3.746973     1.858043
Sb    -1.799893     0.441477    -1.093131
 C    -3.665007    -0.366847    -0.435749
 C    -4.112067    -1.539126    -1.041268
 C    -5.299190    -2.132186    -0.635166
 C    -6.054514    -1.549399     0.372491
 C    -5.624641    -0.371373     0.966328
 C    -4.434496     0.220292     0.564042
 C    -0.647530    -0.498132     0.467711
 C     0.784818    -0.640518     0.604635
 C     1.049151    -1.338692     1.831707
 C    -0.190885    -1.628763     2.439581
 C    -1.220949    -1.120278     1.610420
 P     2.023551     0.134455    -0.400991
 C     1.830305     1.924806    -0.141580
 C     2.377550     2.824556    -1.251627
 C     2.030658     4.279112    -0.950797
 C     2.546760     4.704096     0.416000
 C     1.999873     3.802430     1.512512
 C     2.328440     2.338088     1.247160
Fe    -0.088648    -2.467989     0.566229
 C     0.773590    -4.320421     0.361974
 C     0.683012    -3.685560    -0.903291
 C    -0.683843    -3.404753    -1.160873
 C    -1.440542    -3.870315    -0.053774
 C    -0.540494    -4.436701     0.884833
 C     3.657849    -0.471599     0.112565
 C     4.815754     0.306231    -0.521637
 C     6.151186    -0.208287     0.005570
 C     6.310180    -1.704793    -0.214491
 C     5.147071    -2.474666     0.392434
 C     3.811624    -1.975487    -0.144027
 H     2.018917    -1.607193     2.221661
 H    -0.326802    -2.182152     3.356402
 H    -2.281382    -1.226297     1.785233
 H    -1.075470    -2.914074    -2.039153
 H    -2.508059    -3.769719     0.070465
 H    -0.806322    -4.853066     1.844342
 H     1.680047    -4.649432     0.847142
 H     1.513284    -3.465897    -1.556220
 H    -2.134198     3.401289    -1.972650
 H    -2.224083     5.624474    -0.931384
 H    -2.027921     5.858123     1.524153
 H    -1.739807     3.845931     2.934605
 H    -1.633935     1.616562     1.904745
 H    -3.540426    -1.997801    -1.842829
 H    -5.639975    -3.043497    -1.113632
 H    -6.985135    -2.007424     0.686788
 H    -6.220220     0.093554     1.743841
 H    -4.115310     1.145426     1.031515
 H     0.736434     2.039292    -0.138453
 H     3.463951     2.721074    -1.330908
 H     1.958022     2.536868    -2.219393
 H     2.442077     4.919373    -1.735059
 H     0.941097     4.399301    -0.980459
 H     2.272334     5.743016     0.613939
 H     3.643296     4.665424     0.420644
 H     0.912108     3.917584     1.568266
 H     2.400567     4.092873     2.486990
 H     3.413286     2.195630     1.308486
 H     1.875356     1.703874     2.015669
 H     3.680675    -0.293601     1.195761
 H     2.982785    -2.529390     0.299710
 H     3.774227    -2.157589    -1.224617
 H     5.161546    -2.363899     1.483588
 H     5.244211    -3.543644     0.186553
 H     7.256147    -2.049417     0.209497
 H     6.357781    -1.911045    -1.290657
 H     6.964456     0.339853    -0.476215
 H     6.218392     0.013017     1.077602
 H     4.785948     0.186899    -1.611017
 H     4.728011     1.373841    -0.314365
 C     1.788724    -0.235049    -2.142171
 H     2.608527     0.192061    -2.721124
 H     1.759835    -1.314585    -2.277729
 H     0.844178     0.187865    -2.487836

   81
1Me(Sb) in vacuum (scf done: -3203.339109)
 C    -1.745351     3.040801     0.692977
 C    -1.505184     2.423786    -0.531737
 C    -1.226263     3.181609    -1.663303
 C    -1.187497     4.565422    -1.566492
 C    -1.426025     5.183399    -0.347787
 C    -1.704397     4.423602     0.780474
Sb    -1.625982     0.336007    -0.649232
 C    -3.651487    -0.098981    -0.307158
 C    -4.046578    -1.375431     0.084434
 C    -5.391818    -1.644303     0.286191
 C    -6.336711    -0.645280     0.096972
 C    -5.940775     0.626420    -0.291226
 C    -4.596835     0.905164    -0.494035
 C    -0.564645    -0.610000     0.856884
 C     0.864752    -0.735551     0.816482
 C     1.228110    -1.500526     1.957686
 C     0.057092    -1.815510     2.695396
 C    -1.062441    -1.266926     2.022578
 P     1.793784     0.263926    -0.386482
 C     2.002789     1.795935     0.656718
 C     2.303243     3.034103    -0.190861
 C     2.278668     4.294616     0.665834
 C     3.234177     4.186036     1.845577
 C     2.931442     2.952527     2.684151
 C     2.962105     1.684627     1.837345
Fe    -0.094006    -2.580474     0.800212
 C     0.878767    -4.284163     0.200534
 C     0.298113    -3.637727    -0.921408
 C    -1.102026    -3.561995    -0.703267
 C    -1.384484    -4.155672     0.554850
 C    -0.159562    -4.603081     1.111284
 C     3.466369    -0.525243    -0.438842
 C     4.460214     0.341939    -1.213134
 C     5.829111    -0.323478    -1.296175
 C     5.742941    -1.716128    -1.901716
 C     4.755144    -2.580177    -1.132670
 C     3.384898    -1.919891    -1.053797
 H     2.231637    -1.805141     2.213767
 H     0.017837    -2.406978     3.597895
 H    -2.094817    -1.350712     2.325715
 H    -1.831167    -3.143597    -1.381464
 H    -2.355710    -4.243768     1.018066
 H    -0.035879    -5.076943     2.072886
 H     1.928942    -4.484254     0.347635
 H     0.831762    -3.264617    -1.781594
 H    -1.032720     2.709350    -2.620190
 H    -0.968801     5.160017    -2.445496
 H    -1.392444     6.264028    -0.275284
 H    -1.887872     4.908341     1.732086
 H    -1.962487     2.454818     1.580498
 H    -3.311440    -2.156102     0.241153
 H    -5.703012    -2.636273     0.592356
 H    -7.387237    -0.858905     0.255211
 H    -6.679057     1.406437    -0.435077
 H    -4.294571     1.905157    -0.787270
 H     0.991334     1.933828     1.065538
 H     3.288349     2.940002    -0.658734
 H     1.578182     3.114033    -1.005676
 H     2.523779     5.165763     0.051526
 H     1.258993     4.451016     1.038040
 H     3.180732     5.087110     2.462427
 H     4.264225     4.124931     1.472906
 H     1.937828     3.056775     3.138043
 H     3.643613     2.865597     3.509408
 H     3.982530     1.530807     1.468814
 H     2.711364     0.815551     2.452637
 H     3.822781    -0.621817     0.594753
 H     2.699740    -2.535076    -0.470560
 H     2.961869    -1.839898    -2.063962
 H     5.133291    -2.746278    -0.116133
 H     4.664647    -3.566719    -1.596591
 H     6.729652    -2.186031    -1.917342
 H     5.417312    -1.637631    -2.946406
 H     6.508319     0.306308    -1.877051
 H     6.254756    -0.392676    -0.287419
 H     4.073737     0.513477    -2.225938
 H     4.561207     1.323514    -0.746251
 C    -1.106220    -0.288661    -2.592058
 H    -1.991186    -0.243408    -3.225833
 H    -0.310320     0.357716    -2.954224
 H    -0.735021    -1.308267    -2.514531

   93
3Me in vacuum (scf done: -5422.465721)
 C    -4.331212     0.317353     2.036355
 C    -3.757394     1.443767     1.165585
 C    -3.854170     2.785790     1.899194
 C    -5.301224     3.075071     2.285756
 C    -5.900607     1.954865     3.121141
 C    -5.777845     0.616075     2.409923
 P    -2.074800     1.034019     0.598328
 C    -1.092118     0.698627     2.064376
Sb     0.682320    -1.773829     0.313684
 C     0.171642    -2.885499     2.056113
 C     1.162909    -3.206495     2.981899
 C     0.840922    -3.954219     4.104097
 C    -0.465291    -4.377497     4.311248
 C    -1.453724    -4.054228     3.394444
 C    -1.136805    -3.310057     2.265149
 O     1.870723    -0.708269     1.567372
 C     2.401799     0.400695     1.044053
 C     2.002509     0.719915    -0.258096
 C     2.516568     1.844615    -0.884947
 C     3.391421     2.690601    -0.193998
 C     3.759666     2.389642     1.118439
 C     3.266976     1.232599     1.737345
 O     1.111390    -0.094275    -0.816082
Cl     3.693672     0.814108     3.339780
Cl     4.813544     3.424945     1.977507
Cl     3.993348     4.094053    -0.963645
Cl     2.059007     2.149775    -2.512591
 C     1.784364    -3.098292    -0.873724
 C     2.565738    -2.628073    -1.924122
 C     3.278257    -3.531979    -2.697155
 C     3.204584    -4.891603    -2.425111
 C     2.427709    -5.355256    -1.373016
 C     1.718236    -4.458459    -0.587309
 C    -1.287147    -1.559162    -0.448584
 C    -2.226917    -0.468455    -0.356975
 C    -3.456128    -0.913214    -0.951348
 C    -3.290007    -2.250395    -1.372846
 C    -1.964184    -2.647768    -1.069103
Fe    -1.938161    -1.027915    -2.305620
 C    -2.410980     0.149963    -3.915851
 C    -1.099842     0.452448    -3.463505
 C    -0.321796    -0.726667    -3.542893
 C    -1.147774    -1.763608    -4.044210
 C    -2.439207    -1.222308    -4.276645
 C    -1.297719     2.382435    -0.339098
 C    -0.632318     3.443654     0.547750
 C     0.000290     4.537279    -0.306125
 C    -0.995066     5.144677    -1.282191
 C    -1.603105     4.071767    -2.173160
 C    -2.282901     2.990254    -1.342192
 H    -4.357402    -0.329628    -1.059425
 H    -4.030207    -2.847089    -1.883623
 H    -1.524768    -3.606367    -1.305013
 H     0.704772    -0.815142    -3.230586
 H    -0.855399    -2.792438    -4.189953
 H    -3.300470    -1.766522    -4.633250
 H    -3.244279     0.834085    -3.970154
 H    -0.743648     1.405679    -3.110933
 H     2.180342    -2.862637     2.840223
 H     1.613434    -4.203230     4.822346
 H    -0.712241    -4.959999     5.191245
 H    -2.474104    -4.383511     3.554120
 H    -1.918523    -3.067877     1.553603
 H     2.626402    -1.566439    -2.131916
 H     3.895512    -3.172700    -3.512199
 H     3.763041    -5.593821    -3.033060
 H     2.379559    -6.416048    -1.156969
 H     1.128115    -4.821239     0.248224
 H    -4.349944     1.517226     0.244395
 H    -3.238283     2.755545     2.805401
 H    -3.472161     3.599768     1.281983
 H    -5.345999     4.024090     2.825495
 H    -5.893232     3.208104     1.372135
 H    -5.379524     1.901438     4.084684
 H    -6.947609     2.170873     3.346013
 H    -6.391118     0.623886     1.500621
 H    -6.163326    -0.190491     3.038442
 H    -4.261225    -0.646254     1.527184
 H    -3.737151     0.238388     2.954031
 H    -0.510437     1.856629    -0.896058
 H    -1.368476     3.895472     1.219526
 H     0.135849     2.984931     1.175451
 H     0.417321     5.304528     0.350565
 H     0.841777     4.117431    -0.864831
 H    -0.503089     5.905770    -1.892047
 H    -1.793507     5.655214    -0.729072
 H    -0.811129     3.623551    -2.783975
 H    -2.328064     4.506079    -2.866069
 H    -2.693696     2.206640    -1.985100
 H    -3.126999     3.440072    -0.809017
 H    -1.257324     1.500338     2.785820
 H    -1.388195    -0.252562     2.507537
 H    -0.027031     0.677271     1.835342

   90
3F in vacuum (scf done: -5482.6760821) 
 C     5.335389    -0.045037    -1.536855
 C     4.471291     1.137499    -1.084597
 C     4.738281     2.303800    -2.041079
 C     6.213548     2.686321    -2.067348
 C     7.093700     1.504305    -2.447386
 C     6.817648     0.307574    -1.548204
 P     2.669320     0.661041    -1.157399
 C     2.519567    -0.507296     0.246050
 C     1.391621    -1.365492     0.506080
 C     1.821867    -2.382178     1.412800
 C     3.182476    -2.159760     1.737555
 C     3.600822    -0.995987     1.044470
Sb    -0.584459    -1.397925    -0.330646
 C    -0.253016    -2.855472    -1.863543
 C    -1.308399    -3.579842    -2.409176
 C    -1.071706    -4.527357    -3.396043
 C     0.221493    -4.757168    -3.846018
 C     1.276613    -4.031675    -3.311471
 C     1.038834    -3.084206    -2.324055
Fe     2.046516    -0.572232     2.294026
 C     1.294677    -0.813678     4.177080
 C     0.429590     0.013022     3.416401
 C     1.164119     1.147090     2.993533
 C     2.487873     1.028418     3.495849
 C     2.569693    -0.186187     4.228239
 O    -2.498821    -1.081482    -1.100226
 C    -3.003761     0.071328    -0.739489
 C    -2.326124     0.789992     0.280570
 C    -2.836303     2.008291     0.708404
 C    -4.001484     2.542798     0.140788
 C    -4.660383     1.843056    -0.861354
 C    -4.158349     0.609247    -1.296727
 O    -1.241543     0.242661     0.787550
Cl    -4.952191    -0.291562    -2.529953
Cl    -6.094358     2.482741    -1.569365
Cl    -4.606227     4.058294     0.691926
Cl    -2.013335     2.831306     1.979893
 C    -1.442730    -2.747803     1.132981
 C    -2.283786    -2.289783     2.142833
 C    -2.821117    -3.169203     3.073267
 C    -2.525384    -4.523583     3.006153
 C    -1.696897    -4.994001     1.997935
 C    -1.164153    -4.110409     1.067370
 F    -0.080212     0.015139    -1.598092
 C     1.731844     2.159141    -0.563897
 C     1.152798     2.941688    -1.742964
 C     0.238934     4.059782    -1.258717
 C     0.961342     4.988829    -0.292720
 C     1.527003     4.209646     0.886963
 C     2.440934     3.077851     0.425533
 H     4.577086    -0.542841     1.122285
 H     3.775759    -2.736383     2.432517
 H     1.196388    -3.160612     1.822763
 H     0.773406     1.930799     2.368210
 H     3.299208     1.721327     3.331044
 H     3.454787    -0.581920     4.704125
 H     1.040769    -1.775304     4.597680
 H    -0.589233    -0.200104     3.140220
 H    -2.321188    -3.391223    -2.070639
 H    -1.901457    -5.084770    -3.818588
 H     0.405536    -5.496912    -4.618398
 H     2.288230    -4.198609    -3.667071
 H     1.867066    -2.509915    -1.920305
 H    -2.525432    -1.235049     2.202743
 H    -3.475477    -2.793370     3.853145
 H    -2.944887    -5.210793     3.733474
 H    -1.466579    -6.052519     1.930930
 H    -0.526243    -4.495116     0.277206
 H     4.766916     1.440445    -0.070628
 H     4.418377     2.006845    -3.048582
 H     4.139137     3.176307    -1.778332
 H     6.372719     3.517849    -2.762290
 H     6.504954     3.049540    -1.073202
 H     6.882363     1.222831    -3.487008
 H     8.152053     1.783491    -2.406482
 H     7.141279     0.540278    -0.525088
 H     7.407506    -0.556291    -1.873059
 H     5.162634    -0.924612    -0.914964
 H     5.020712    -0.325818    -2.550182
 H     0.883013     1.694086    -0.048294
 H     1.963728     3.373982    -2.344308
 H     0.605787     2.250729    -2.387365
 H    -0.152485     4.623700    -2.111802
 H    -0.626729     3.616080    -0.752743
 H     1.781267     5.495195    -0.821162
 H     0.283705     5.771560     0.063482
 H     0.688095     3.796526     1.456788
 H     2.070177     4.877002     1.565566
 H     3.329075     3.523427    -0.035257
 H     2.794706     2.496442     1.279303

   55
FcPCy2 in vacuum (scf done: -2461.101248)
 C     3.548024     1.118577     0.089346
 C     3.019747     0.870739    -1.205521
 C     3.556771    -0.357706    -1.668343
 C     4.413246    -0.875010    -0.660226
 C     4.409420     0.040240     0.425582
Fe     2.518727    -0.650561     0.074461
 C     0.976042    -0.521656     1.419419
 C     0.471741    -0.850263     0.125746
 C     1.105369    -2.078205    -0.277223
 C     1.976358    -2.483781     0.776785
 C     1.899688    -1.522360     1.816326
 P    -0.810892    -0.045120    -0.887630
 C    -2.227547    -1.167657    -0.416026
 C    -3.380179    -1.128928    -1.418921
 C    -4.389493    -2.231414    -1.118883
 C    -4.900851    -2.139759     0.312578
 C    -3.751061    -2.173299     1.310262
 C    -2.729902    -1.077716     1.020839
 H     0.976880    -2.573309    -1.228300
 C    -1.130448     1.518071     0.063696
 C    -2.406736     2.203368    -0.425228
 C    -2.661121     3.509043     0.319016
 C    -1.474711     4.456202     0.215327
 C    -0.196925     3.779618     0.689469
 C     0.052144     2.477994    -0.061165
 H     0.718789     0.355750     1.993544
 H     2.471679    -1.529384     2.732579
 H     2.619643    -3.351015     0.757661
 H     3.327072    -0.823181    -2.614651
 H     4.937764    -1.817759    -0.697747
 H     4.940514    -0.080021     1.357507
 H     3.318258     1.964691     0.719200
 H     2.307026     1.484372    -1.733597
 H    -1.764016    -2.156321    -0.526770
 H    -3.886470    -0.157629    -1.381790
 H    -2.988443    -1.234720    -2.435126
 H    -5.223231    -2.180679    -1.826259
 H    -3.907052    -3.205479    -1.267754
 H    -5.604174    -2.952740     0.517554
 H    -5.459981    -1.203033     0.437138
 H    -3.253434    -3.148249     1.247638
 H    -4.128467    -2.074434     2.333146
 H    -3.198455    -0.101374     1.192200
 H    -1.888440    -1.152284     1.716708
 H    -1.262195     1.262563     1.123144
 H     0.964756     2.000121     0.297898
 H     0.213233     2.699388    -1.124200
 H    -0.277005     3.566718     1.763325
 H     0.659464     4.450308     0.567706
 H    -1.662678     5.368518     0.789374
 H    -1.350266     4.763599    -0.830715
 H    -3.566837     3.986680    -0.067159
 H    -2.852594     3.285405     1.376321
 H    -2.314095     2.405258    -1.500092
 H    -3.268224     1.543045    -0.307141

   59
FcPCy2Me in vacuum (scf done: -2500.852156)
 C    -0.095713     2.473025    -0.030598
 C     1.112333     1.553324    -0.237799
 C     2.408578     2.231103     0.215952
 C     2.590662     3.563634    -0.502245
 C     1.392871     4.480555    -0.308809
 C     0.108941     3.797572    -0.753475
 P     0.845421    -0.067293     0.532380
 C     0.519534     0.096964     2.287061
 C    -0.524173    -0.863552    -0.256276
 C    -1.129320    -2.079042     0.205536
 C    -2.028658    -2.519609    -0.792542
 C    -1.995935    -1.592505    -1.866465
 C    -1.072824    -0.570174    -1.547113
Fe    -2.541070    -0.649292    -0.126393
 C    -4.451228    -0.017883    -0.474803
 C    -3.623239     1.093315    -0.166589
 C    -3.082639     0.886552     1.129735
 C    -3.570233    -0.352394     1.621499
 C    -4.419028    -0.910094     0.629169
 C     2.255460    -1.195688     0.309962
 C     3.415726    -1.012967     1.291218
 C     4.462213    -2.097867     1.060609
 C     4.944630    -2.114358    -0.382635
 C     3.782441    -2.290601    -1.349017
 C     2.725576    -1.211983    -1.147382
 H    -0.832403     0.281594    -2.164151
 H    -2.603224    -1.633097    -2.757471
 H    -2.666433    -3.387325    -0.723649
 H    -3.321959    -0.801618     2.570968
 H    -4.919152    -1.864906     0.685860
 H    -4.981364    -0.175629    -1.401589
 H    -3.427452     1.935910    -0.812326
 H    -2.415134     1.558055     1.646936
 H     1.790891    -2.169258     0.525068
 H     3.879819    -0.032274     1.156722
 H     3.056804    -1.056980     2.322151
 H     5.300224    -1.942197     1.744755
 H     4.027720    -3.073297     1.310292
 H     5.678254    -2.911823    -0.525288
 H     5.458349    -1.170642    -0.603598
 H     3.323543    -3.274184    -1.194496
 H     4.134287    -2.265506    -2.383443
 H     3.154911    -0.237492    -1.405347
 H     1.879581    -1.379558    -1.820443
 H     1.200774     1.324833    -1.308366
 H    -1.007428     1.984741    -0.376957
 H    -0.220099     2.665904     1.041304
 H     0.146640     3.614059    -1.833900
 H    -0.754621     4.443144    -0.573800
 H     1.538168     5.411936    -0.861833
 H     1.310089     4.752338     0.750596
 H     3.504970     4.042470    -0.142977
 H     2.734393     3.373050    -1.572612
 H     2.376663     2.402581     1.297622
 H     3.269645     1.591579     0.016999
 H     1.322897     0.654923     2.768263
 H    -0.428351     0.610825     2.434558
 H     0.461093    -0.897950     2.731260
 H    -0.941432    -2.567180     1.149470

   90
Cy2PfcSbPh2O2C6Cl4F in vacuum (-5482.6796974) 
 C    -2.819450    -0.759245    -0.903234
 C    -3.412079    -1.896712    -1.533882
 C    -2.643392    -2.230123    -2.681338
 C    -1.572053    -1.302440    -2.774604
Fe    -1.482134    -2.317583    -1.006813
 C    -1.673582    -0.406419    -1.680431
 H    -4.283966    -2.432194    -1.189706
 H    -2.822514    -3.066005    -3.341663
 H    -0.778927    -1.311290    -3.507475
 H    -0.971026     0.372029    -1.423490
 P    -3.327509     0.213492     0.550566
 C    -4.854481    -0.713474     1.072294
 C    -0.842194    -4.247635    -0.819394
 C    -1.481053    -3.825709     0.378213
 C    -0.774175    -2.699901     0.879582
 C     0.305560    -2.412881    -0.002505
 C     0.255003    -3.377873    -1.054232
 C    -3.977487     1.692098    -0.390085
Sb     1.925639    -1.062587     0.317748
 O     0.847510     0.666274    -0.135962
 C     1.501563     1.771961     0.141388
 C     2.828757     1.643642     0.626968
 C     3.560776     2.787900     0.920527
 C     3.007608     4.062954     0.741133
 C     1.712144     4.190195     0.258739
 C     0.967829     3.040793    -0.040997
 O     3.305294     0.432094     0.764532
Cl    -0.633160     3.163452    -0.668401
Cl     1.015809     5.748134     0.023585
Cl     3.939063     5.462716     1.115285
Cl     5.169015     2.587079     1.502311
 F     1.232662    -0.757507     2.122869
 C     3.336150    -2.485952     1.100743
 C     4.665022    -2.137399     1.333482
 C     5.563763    -3.076363     1.822289
 C     5.147723    -4.374274     2.084819
 C     3.825692    -4.728405     1.859796
 C     2.927057    -3.788789     1.369932
 C     2.608009    -1.129688    -1.746631
 C     2.091014    -0.268508    -2.712119
 C     2.486467    -0.368082    -4.039627
 C     3.405123    -1.334556    -4.424740
 C     3.929082    -2.196515    -3.472688
 C     3.532669    -2.091810    -2.144810
 H    -1.159143    -5.059750    -1.457338
 H     4.994563    -1.123784     1.138964
 H     1.895563    -4.079389     1.199601
 H     0.925488    -3.415089    -1.900291
 H     3.954124    -2.773284    -1.412474
 H    -2.362856    -4.272198     0.813773
 H     3.489228    -5.739269     2.067007
 H    -1.010847    -2.122742     1.760294
 H     6.595145    -2.789690     2.001157
 H     5.851507    -5.106453     2.467267
 H     4.651356    -2.953451    -3.761817
 H     1.370376     0.487410    -2.423887
 H     3.714169    -1.412543    -5.461959
 H     2.074456     0.314953    -4.775776
 C    -4.139836     2.930149     0.490394
 H    -3.128387     1.893049    -1.057133
 C    -4.450410     4.159993    -0.354466
 H    -4.950419     2.779256     1.212873
 H    -3.226922     3.087527     1.070858
 C    -5.673592     3.937810    -1.234595
 H    -4.596008     5.033379     0.289443
 H    -3.582917     4.382617    -0.988131
 C    -5.506411     2.702652    -2.110286
 H    -6.557144     3.806155    -0.595291
 H    -5.864560     4.820835    -1.853435
 C    -5.198884     1.465419    -1.273074
 H    -6.404967     2.537793    -2.715009
 H    -4.680608     2.869789    -2.813081
 H    -6.071519     1.234704    -0.649363
 H    -5.034568     0.598817    -1.920642
 C    -5.709956     0.103385     2.039126
 H    -5.460735    -0.945126     0.186282
 C    -6.913069    -0.690608     2.536010
 H    -5.091551     0.406631     2.893873
 H    -6.054195     1.024529     1.564045
 C    -6.495440    -2.006593     3.176760
 H    -7.492284    -0.088075     3.243726
 H    -7.576786    -0.899828     1.686774
 C    -5.636526    -2.825609     2.223815
 H    -5.917380    -1.795440     4.085429
 H    -7.376567    -2.576346     3.490218
 C    -4.435729    -2.024909     1.738698
 H    -5.301091    -3.748324     2.708791
 H    -6.243093    -3.128153     1.359894
 H    -3.786405    -1.790307     2.591797
 H    -3.830052    -2.617741     1.051958

   99
5S in vacuum (scf done: -3815.331192)
 C     6.864273    -2.523125    -0.985965
 C     7.496760    -2.176312     0.199119
 C     7.109694    -1.032582     0.884700
 C     6.094154    -0.236583     0.385482
 C     5.467735    -0.568240    -0.812784
 C     5.855015    -1.720726    -1.492852
 C     4.374456     0.322254    -1.283186
 N     4.105586     0.317109    -2.613303
 C     2.978388     1.040608    -3.142341
 C     1.716373     0.279761    -2.980033
 C     0.915377    -0.641024    -3.254137
Au     0.141724     0.240569    -1.495148
Sb    -1.890165    -1.225811    -0.463688
 C    -2.138355    -3.322217    -0.285381
 C    -3.344368    -3.846948     0.167263
 C    -3.482052    -5.219112     0.325932
 C    -2.422862    -6.064754     0.028874
 C    -1.223749    -5.542048    -0.434873
 C    -1.081327    -4.171481    -0.595866
 C    -1.394298    -0.670203     1.499363
 C    -0.636227     0.531937     1.738971
 C    -0.374336     0.594134     3.140557
 C    -0.951775    -0.547784     3.750678
 C    -1.577063    -1.327754     2.745101
Fe     0.416350    -1.102319     2.327031
 C     2.329915    -1.018461     1.577916
 C     1.619079    -2.099055     0.993526
 C     1.198899    -2.971179     2.032932
 C     1.657897    -2.430654     3.262161
 C     2.354384    -1.226050     2.980249
 P    -0.237504     1.651173     0.386165
 C     1.116179     2.749966     0.946933
 C     1.786568     3.472791    -0.222870
 C     3.044218     4.188601     0.250500
 C     2.746411     5.156221     1.387178
 C     2.021839     4.460976     2.531090
 C     0.760183     3.759481     2.040069
 C    -1.812800     2.564046     0.096879
 C    -2.546131     3.077049     1.335024
 C    -3.922399     3.601614     0.938504
 C    -3.824947     4.674851    -0.136740
 C    -3.066074     4.169507    -1.355986
 C    -1.686090     3.649843    -0.970405
 C    -3.889183    -0.518067    -0.557613
 C    -4.460638    -0.221253    -1.791924
 C    -5.749540     0.288566    -1.856597
 C    -6.470189     0.504075    -0.690249
 C    -5.902631     0.211743     0.541831
 C    -4.612142    -0.294622     0.611111
 O     3.741451     1.036186    -0.519912
 H    -2.067931    -2.278658     2.890438
 H    -0.885542    -0.800489     4.798234
 H     0.196463     1.352444     3.651702
 H     1.432391    -2.224200    -0.062369
 H     0.609382    -3.867387     1.912053
 H     1.477190    -2.845072     4.242252
 H     2.798260    -0.566386     3.710303
 H     2.765732    -0.188192     1.041905
 H    -2.444929     1.772523    -0.331761
 H    -1.974439     3.881470     1.805509
 H    -2.643380     2.279670     2.076495
 H    -4.527883     2.766882     0.565631
 H    -4.435451     3.991174     1.822081
 H    -3.307341     5.551768     0.271679
 H    -4.823758     5.011410    -0.426655
 H    -2.968526     4.961774    -2.103060
 H    -3.634142     3.357869    -1.827593
 H    -1.159367     3.265592    -1.850326
 H    -1.087679     4.479267    -0.578156
 H     1.843761     2.029883     1.346631
 H     1.090662     4.198944    -0.655672
 H     2.037371     2.749183    -0.996834
 H     3.766837     3.433472     0.578125
 H     3.504175     4.718408    -0.588608
 H     2.118739     5.974500     1.012807
 H     3.670876     5.614825     1.747675
 H     1.762574     5.179758     3.313211
 H     2.687670     3.720933     2.992123
 H     0.079888     4.509203     1.622438
 H     0.233211     3.292341     2.873464
 H    -3.904702    -0.379132    -2.710938
 H    -6.191127     0.519068    -2.819264
 H    -7.476153     0.903967    -0.741681
 H    -6.462963     0.384478     1.453604
 H    -4.168239    -0.500132     1.579685
 H    -4.181613    -3.193941     0.391043
 H    -4.421663    -5.627777     0.679561
 H    -2.534644    -7.135688     0.151799
 H    -0.398931    -6.202696    -0.676298
 H    -0.141606    -3.773340    -0.964405
 H     5.772027     0.654788     0.909801
 H     2.913285     2.009404    -2.649969
 H     7.601774    -0.762918     1.811661
 H     3.137694     1.214022    -4.209477
 H     0.545746    -1.463431    -3.834917
 H     8.289321    -2.802365     0.592098
 H     4.640491    -0.267312    -3.230576
 H     5.349743    -2.027783    -2.402584
 H     7.153953    -3.423973    -1.513741

  111
9S in vacuum (scf done: -6034.413566)
 C    -5.985629     1.193393    -0.258344
 C    -6.763144     2.303405     0.066208
 C    -7.745343     2.207346     1.038469
 C    -7.960756     1.002322     1.692437
 C    -7.201190    -0.111911     1.361347
 C    -6.222139    -0.016937     0.388259
 C    -4.889437     1.225823    -1.261398
 N    -4.490443     2.446506    -1.710228
 C    -3.356003     2.530116    -2.588602
 C    -2.077868     2.471822    -1.865653
 C    -1.047335     2.691754    -1.248013
Au    -1.168252     0.460991    -1.136853
 P    -0.586990    -1.753975    -0.850450
 C    -2.032775    -2.805250    -1.271265
 C    -2.486074    -2.599937    -2.718510
 C    -3.676873    -3.494070    -3.044919
 C    -4.831943    -3.262723    -2.082859
 C    -4.378413    -3.451116    -0.643051
 C    -3.195769    -2.549958    -0.308478
 C     0.845826    -2.187753    -1.913531
 C     0.884152    -1.388089    -3.219605
 C     2.098343    -1.763502    -4.060606
 C     2.172617    -3.262665    -4.307260
 C     2.181126    -4.026942    -2.991926
 C     0.951396    -3.693760    -2.154686
 C    -0.218633    -2.196980     0.859476
 C     0.251061    -1.312013     1.887704
 C     0.095097    -1.972509     3.140177
 C    -0.453075    -3.257801     2.900785
 C    -0.631118    -3.407807     1.505637
Sb     0.903133     0.693527     1.736055
 C    -0.982562     1.621813     2.082226
 C    -2.124613     0.829292     2.153534
 C    -3.369254     1.419080     2.326912
 C    -3.472046     2.797928     2.437728
 C    -2.331516     3.588911     2.381973
 C    -1.085791     3.006219     2.199113
Fe     1.327659    -3.044244     1.922706
 C     2.450366    -4.542164     2.736456
 C     3.031106    -3.280519     3.031098
 C     3.342454    -2.645181     1.802958
 C     2.954670    -3.510181     0.751742
 C     2.401069    -4.684046     1.324864
 O     1.295563     2.361177     0.579645
 C     2.273098     2.193851    -0.309117
 C     2.823657     0.910777    -0.388781
 C     3.859945     0.652872    -1.271755
 C     4.318628     1.662297    -2.126803
 C     3.745605     2.933187    -2.072094
 C     2.724186     3.197734    -1.151796
 O     2.296299    -0.009841     0.417164
Cl     1.995784     4.747405    -1.032165
Cl     4.575192    -0.907552    -1.260523
Cl     5.578597     1.326973    -3.232905
Cl     4.288086     4.173359    -3.115960
 C     2.105481     1.038636     3.410878
 C     1.511971     1.424816     4.608209
 C     2.304432     1.626197     5.729381
 C     3.678473     1.450752     5.648168
 C     4.267545     1.075554     4.448253
 C     3.482677     0.865256     3.324673
 O    -4.350977     0.211364    -1.678836
 H     1.693006    -1.866010    -1.295065
 H    -2.410011     4.665655     2.480890
 H    -4.445517     3.255390     2.574422
 H    -4.259352     0.802482     2.369458
 H    -0.650493    -4.011921     3.647412
 H    -2.051734    -0.249312     2.065779
 H     0.383744    -1.576893     4.103125
 H    -2.773352    -1.550392    -2.852052
 H    -1.670811    -2.806767    -3.414514
 H    -0.026460    -1.567073    -3.800265
 H     0.906081    -0.317396    -2.994175
 H     0.063233    -4.045015    -2.690871
 H     0.978493    -4.224756    -1.198365
 H    -1.018062    -4.286787     1.013565
 H     3.057946    -3.298798    -0.298910
 H    -1.688167    -3.841216    -1.154387
 H     0.438963     1.576458     4.671971
 H    -3.497793    -1.503058    -0.407257
 H    -2.887896    -2.705968     0.726760
 H    -0.202867     3.631002     2.135378
 H     3.762516    -1.662635     1.673413
 H     3.944869     0.575298     2.388002
 H    -4.094612    -4.498524    -0.479798
 H    -5.201070    -3.247436     0.049340
 H     3.177151    -2.862810     4.015737
 H     1.999966    -5.529746     0.787210
 H    -3.362349    -4.544184    -2.995842
 H    -3.993623    -3.312366    -4.075260
 H     3.007429    -1.437825    -3.545048
 H     2.063952    -1.218339    -5.007399
 H     3.089710    -3.768502    -2.435592
 H     2.219893    -5.104947    -3.169629
 H     2.079178    -5.253641     3.458330
 H     5.341890     0.947914     4.385632
 H    -5.204992    -2.240750    -2.209766
 H    -5.658003    -3.940320    -2.313420
 H     3.064540    -3.504546    -4.890426
 H     1.310594    -3.581415    -4.906816
 H     4.295588     1.613028     6.524183
 H     1.847959     1.926193     6.665371
 H    -8.730284     0.929318     2.452029
 H    -8.351925     3.072310     1.278881
 H    -7.377274    -1.057356     1.860874
 H    -6.640121     3.246806    -0.454278
 H    -5.624303    -0.876081     0.112714
 H    -4.749934     3.270615    -1.196246
 H    -3.413398     1.721053    -3.317223
 H    -0.190883     3.059015    -0.709846
 H    -3.381819     3.477758    -3.132537
